# Supplementary material for: Silicon Reduce Structural Carbon Components and Its Potential to Regulate the Physiological Traits of Plants
Source: Plants (Basel). 2025 Jun 11;14(12):1779. doi: 10.3390/plants14121779 (PMC12196780; doi:10.3390/plants14121779)
Supplement: Supplementary file 1 [file plants-14-01779-s001.zip]

Archive with 1 entries (1 files):
- plants-3608579-supplementary.pdf
